# Supplementary material for: The Lived Experience of Couples Undergoing In Vitro Fertilisation in Greece: An Interpretative Phenomenological Analysis
Source: Healthcare (Basel). 2026 Mar 21;14(6):802. doi: 10.3390/healthcare14060802 (PMC13027371; doi:10.3390/healthcare14060802)
Supplement: Supplementary file 1 [file healthcare-14-00802-s001.zip]

Archive with 3 entries (3 files):
- IVF Supplementary document S1_Interview Guide R.pdf
- IVF Supplementary Table S1_COREQ R.pdf
- IVF Supplementary Table S2_THEMES R.pdf
